# Supplementary material for: Phosphorylation and Dephosphorylation of Beta-Amyloid Peptide in Model Cell Cultures: The Role of Cellular Protein Kinases and Phosphatases
Source: Life (Basel). 2023 Jan 4;13(1):147. doi: 10.3390/life13010147 (PMC9863727; doi:10.3390/life13010147)
Supplement: Supplementary file 1 [file life-13-00147-s001.zip]

Archive with 1 entries (1 files):
- life-2032169-supplementary.pdf
